# Supplementary material for: The development of endoplasmic reticulum-related gene signatures and the immune infiltration analysis of sepsis
Source: Front Immunol. 2023 Jun 6;14:1183769. doi: 10.3389/fimmu.2023.1183769 (PMC10280294; doi:10.3389/fimmu.2023.1183769)
Supplement: Supplementary file 1 [file Table_1.xls]

## Sheet: ERRG
Supplementary Table 1
ERN1
HSPA5
ATP2A2
ATP2A1
ERGIC1
ATP2A3
ERP44
ERP29
KDELR1
ERAP1
ERO1A
KDELR2
OS9
ERAP2
KDELR3
SERP1
ERLEC1
ERO1B
ERN2
SEC16A
RER1
ERP27
SERP2
EIF2AK3
HERPUD1
XBP1
CHERP
ERMP1
SEC16B
VCP
CALR
CANX
ATF6
HSP90B1
PDIA3
DDIT3
TXNDC12
LMAN1
SYVN1
RYR1
LNPK
CASQ1
DERL1
P4HB
TXNDC5
SEC23A
DERL2
AMFR
NFE2L1
DNAJC10
ATF4
SIL1
MAN1B1
PDIA4
JSRP1
STIM1
BCAP31
DNAJB9
FKBP14
ERGIC3
BCL2
H6PD
ITPR1
EIF2S1
ATP13A1
PSEN1
STING1
MIA3
APP
DERL3
RTN4
EPM2A
DNAJB11
DNAJC3
YIPF5
CASP4
LMAN2
MIA2
STX17
BAG6
SURF4
CKAP4
SEL1L
EDEM1
TMED2
HYOU1
SEC31A
STX5
SEC61A1
INSIG1
SEC24A
ERLIN2
SEC61B
WFS1
SELENOS
ESYT1
VAPA
RPN1
SEC13
VAPB
ARL6IP1
GET3
SREBF1
SEC24B
SCAP
TMEM33
PDIA2
ERGIC2
PPP1R15A
RRBP1
ERLIN1
ATL3
SLC35B1
INSIG2
UFL1
TAPBP
RAB1B
PLN
CREB3
ATF6B
CFTR
NHLRC1
CCDC47
P4HTM
ESYT2
SAR1B
STIM2
TMED4
CISD2
SREBF2
RYR2
PDIA6
RSAD2
HERPUD2
PTPN1
BSCL2
UGGT1
ALG1
MANF
RTN3
ATL2
FOXRED2
SIGMAR1
SEC61G
TAP1
RAB1A
SRP54
ATL1
CNIH4
TP53
DDRGK1
GET4
TRAM1
PPIB
RNF139
TMED10
SEC22B
UBL4A
SEC24C
ORAI1
SEC63
TRIP11
TMBIM6
BNIP1
PSEN2
SLN
TMCC1
CASP3
UBE2J2
GBF1
SEC62
UBE2J1
ESYT3
TFG
PREB
DDOST
COPB1
EDEM3
SARAF
TEX264
EDEM2
SAR1A
ASPH
SEC24D
RNF185
UGGT2
CREB3L1
PRKN
TMED9
OSBPL8
TMED7
HMGCR
LMAN2L
ZDHHC6
BAX
RCN2
GET1
TAP2
RPN2
PDZD8
TMED3
STARD3
PDCD6
STX18
EMC10
RTN1
SLC37A4
YIF1A
UBC
REEP5
SELENON
MZB1
GRAMD2A
G6PC1
TMX3
PRNP
EMC1
TOR1B
SGTA
PACS2
POGLUT2
HMOX1
SERPINA1
SELENOK
KTN1
DNAH8
CREB3L3
MAP3K5
FICD
CANT1
SERPINH1
REEP3
AUP1
HRC
RETREG1
SOAT1
YIF1B
TOR1AIP2
SEC23IP
GRAMD1A
FAF2
COMP
RAB6A
MBTPS1
USO1
FOS
HMGCLL1
GRAMD1B
CLU
TMX2
COL7A1
APOB
SRP68
P3H4
BET1
STRIT1
SRPRA
EMC7
MOSPD2
CAMLG
MOGS
REEP4
UBAC2
AQP11
USE1
SHH
COPA
ALG2
INS
RINT1
XK
RAB10
EMC2
CREB3L2
VKORC1
ORMDL3
TMEM259
UBXN8
TOR1A
ZW10
SPAST
RNFT1
TG
PLEKHF2
LMNA
HLA-B
TMED1
SEC23B
IER3IP1
SAMD8
OSBP
HSD17B10
TRIM13
TRDN
UBE2G2
JPH4
HLA-A
CYB5A
PCSK9
DPM3
RAB2A
GRAMD1C
C2CD2L
PCSK6
TMED5
SDF2L1
DNAJB14
RNF186
DMPK
LMF1
LRRK2
CLCC1
DNAJB12
TMEM41B
PITPNB
EMC6
MMGT1
EBP
SCP2
TMEM214
RPS27A
RFT1
FAM20C
HMGB1
MYOC
HM13
LPCAT3
EMC4
ITPR3
EMC3
MPPE1
CASP8
BRSK2
GPR37
TRAPPC2
PKD2
PGAP1
STT3A
DHCR7
OSBPL3
HACD2
ATF3
ICMT
RYR3
YIPF7
GABARAPL2
TMCO1
GOLGA2
MAPK8
JPH1
PIGK
P3H1
SEC11A
AGR2
RNF170
ERMARD
RNF183
TMX1
JPH2
UBQLN1
AHCYL1
CLN6
HSPA8
MTTP
VMP1
STIMATE
RCN1
SRP14
RHBDD1
REEP1
PLOD1
YKT6
CLN3
COPE
JKAMP
STARD3NL
SCFD1
NBAS
PIGN
HSPA4
TRAPPC1
SELENOF
AGR3
ITPR2
UNC93B1
BACE1
TRAPPC4
TRAPPC5
EMD
SUMF1
ZNRF4
MAN1A1
SOAT2
SLC8A1
DPM1
SACM1L
ZFYVE27
TMEM208
NFE2L2
TRAPPC12
EIF2AK2
JPH3
REEP6
OSBPL5
CD4
GANAB
BAK1
STT3B
TMEM117
DDHD2
TMEM170A
ZMPSTE24
HACD3
PARP16
CERT1
CYCS
BCL2L1
CLN8
SMPD4
WDR83OS
DNM1L
HSD17B12
HSP90AA1
CTSW
PITPNM1
GPER1
SCD
MCFD2
MGAT2
SCAMP5
ALG11
TRAPPC2B
TM4SF20
DGAT1
G6PC3
SCAPER
BCAP29
HLA-DRB1
IRAG2
TM7SF2
ELOVL2
CD74
CASP9
CGRRF1
SPCS2
SUMF2
POMT2
SEC11C
SHISA5
PMM2
CEBPB
MARCHF6
RTN2
DOLK
CYB5R3
ABCD4
SEC31B
FKRP
BECN1
TMEM258
CASQ2
BOK
NLRP3
UBA5
INPP5K
SRPRB
ALDH3A2
TRAPPC3
ATG14
USP19
MTOR
SSR2
EGFR
TECR
SGPP1
TEX2
WHAMM
RNF5
TMEM106C
DPM2
UBXN4
TMTC3
PMEL
RETREG3
ATG2A
MR1
TNFRSF10B
FKBP10
DHCR24
SCYL1
ELOVL1
PLOD3
VAMP7
PTPN2
CES1
CAV1
ZFYVE1
SSR1
C3orf52
TRAPPC11
LMBRD1
SVIP
ZFAND2B
NGLY1
EMC8
ELOVL7
ACER3
KDSR
RNF103
SLC30A5
STUB1
CRYZL2P-SEC16B
SLC39A7
STAU1
CAPN3
CALHM1
MBTPS2
PTGS2
ELOVL4
MLEC
GABARAP
C1S
CALU
IL15RA
TMEM147
POP1
CEMIP
GOSR1
BBC3
HSD11B1
LMAN1L
C1R
SPCS1
HSD17B2
MYDGF
SSR4
MTDH
GBA2
RAB18
PEMT
VCPIP1
EMC9
NCLN
SPCS3
UFM1
MAP1LC3A
ZDHHC4
NEPRO
POMT1
JAGN1
UBXN1
SRP72
CBY1
CASP12
SPPL3
SESN2
ARV1
VPS33A
GABARAPL1
CALR3
GOSR2
SET
AGPAT1
LRRC59
GPAT3
CCDC88B
LRP6
PRDX4
CREBRF
TRAPPC3L
LPGAT1
ELOVL5
ARL6IP5
UMOD
RHBDF1
DCSTAMP
UBXN2B
DHDDS
HLA-C
NOX4
PLOD2
CLGN
TMEM43
BCL2L10
HTT
FGFR3
GOLGB1
DNAJB2
PRKCSH
VIM
NPC1
POR
POGLUT1
INSR
NPLOC4
GATA1
ZDHHC2
CYP2E1
PLA2G4C
ABL1
SSR3
CALM1
CXCL8
G6PC2
TRPV4
CASP7
PLPP3
DUOXA2
ANK1
NOTCH1
SRP9
HSPA1A
POMGNT2
RCN3
ALG14
NSF
EXT1
ILVBL
MAP1LC3B
PPP1R3A
HTRA2
LDLR
SLC27A2
DPAGT1
TMCC3
QRICH1
WLS
THBS1
SLC37A1
PIGT
LDAF1
TMEM129
TRAF2
SLC37A2
KIF1C
SQSTM1
TUSC3
ALG13
LRPAP1
UBA52
PIGC
COLGALT1
PIGB
HACD4
AKT1
ENTPD5
LPIN1
CNPY3
CYB5R4
GRINA
TLR9
NCK1
RNF145
HSPA9
TMEM30A
CCDC107
CPQ
VMA21
GBA1
SRI
TLR4
TXNDC16
GPAA1
TBXAS1
ACER1
CDK5RAP3
ARSA
FKBP2
LAMA2
LPCAT1
VAMP2
VEGFA
SLC8A3
CNIH1
BFAR
DAD1
TYR
FITM2
NACA
MX1
EIF4G1
PTGIS
BCL2L11
FURIN
HHAT
SFTPC
PDILT
TMED6
FLT3
ARSH
CLPTM1L
LGI4
EEF2KMT
SPPL2C
MOXD1
CTDNEP1
SGK1
LACC1
SGPP2
PEX16
PPP1CA
CAMK2G
PARP1
TESPA1
NOTCH2
GJA1
S100A1
GOLPH3
ANP32A
PDIA5
AIFM1
CDIPT
TEX261
KCNIP4
PKM
ORMDL1
ORMDL2
AKAP6
UGT1A1
SIRT1
MSRB3
RETREG2
UVRAG
TMCC2
MAPK1
YOD1
NRBP1
PNPLA6
IRAG1
RIC3
CYP46A1
TRIQK
PTDSS1
ATP2C2
RNF19B
HLA-G
STBD1
SLC35D1
PCK1
HAX1
AGPAT2
GSG1
UBQLN4
GPX8
SMIM14
SLC39A14
TMEM67
PROC
PIGBOS1
PORCN
SORL1
MYRF
NCK2
XXYLT1
CREB3L4
SPTLC1
PIK3C3
SEC22C
CYB561D2
TRAPPC6B
LCLAT1
RAP1GDS1
SORT1
PIGH
CDKN3
PKD1
TM6SF2
TMEM201
ATP7A
NAT8
PIGS
DDHD1
C18orf32
DUOXA1
PEF1
EOGT
BTRC
SEC22A
SNCA
PPM1L
ATP11C
SRP19
TMEM115
PSMG1
KPNB1
ATG9A
NOTCH3
RASGRF2
KRTCAP2
CYP2B6
UFD1
JMJD8
KCNH2
TRA
UBE2K
ELOVL3
TGFB1
TRAM2
BSG
FBXO6
PARK7
SOD1
DDX3X
COPG1
SEZ6L
LRIT3
ZDHHC11
CYP1A2
TMTC2
FKBP7
GSK3B
TRAPPC9
CRELD2
JUN
SI
VPS13A
KPNA2
DIPK1A
DIPK1B
DIPK1C
ABCG1
TMEM199
CDNF
CDKAL1
CACNA1S
MAPT
PSENEN
CYBB
TTR
NAPA
ANTXR2
MFN2
ECPAS
LGALS1
NR1H2
HLA-DRA
PKMYT1
FUT10
SERPINA2
DST
SERINC1
DGAT2
CHP1
EGF
DYSF
CYP2C19
CRYAB
TREX1
LNPEP
COPB2
TAPBPL
PGRMC1
POFUT1
CYP3A4
ACSL3
IHH
LSG1
HSP90AB1
TMEM30B
TRAPPC2L
CYP1A1
STEEP1
CCDC115
TRIM32
FN1
OST4
PIGM
LRAT
CNEP1R1
NSFL1C
ADIPOQ
TMTC1
B2M
TRAM1L1
CYP19A1
FKBP9
B3GLCT
UBB
PSMD2
TRAPPC10
ATP2C1
IL24
KDR
NSDHL
COL2A1
EIF2AK4
VDAC1
REEP2
CTAGE1
CTAGE6
CTAGE4
CTAGE9
CTAGE15
CTAGE8
CD1D
UFC1
RPL5
YIPF4
USP13
ATP8B1
TRIB3
GLUD1
ACBD3
TICAM2
GPX7
NPHS2
PLD3
TNF
ARF4
TXN
ANK2
LBR
UBQLN2
CERCAM
SGPL1
FATE1
CERS6
MAPK3
PIK3R1
UGT1A6
POMP
CYP4F2
TBL2
CNPY2
GORASP1
STS
BTF3
NCSTN
TGM2
COPG2
RPL27
ACSL5
NUS1
MATN3
ATG2B
NOMO2
CERS4
DNAJC14
TMEM100
SLC27A5
NOMO1
TMEM109
TF
KLHL14
MACO1
OTOF
KSR1
ARFGAP2
PTGS1
LMF2
CYP17A1
SLC35D3
CORO1C
TMEM38B
MRLN
PLP2
BCL10
SYNCRIP
ZC3H12A
PPARG
HEXA
PLP1
CRAT
TLR3
ULBP1
OTULINL
CLN5
C1RL
MAL
PGAP3
TRAPPC6A
PLPP7
ZDHHC20
PIEZO1
SLC28A3
ALG5
RPL6
CDH1
FKBP1B
DHRS7
MGAT4D
MCL1
CDK1
PML
MLANA
PTP4A1
SHISA2
DAB2IP
NUPR1
ALG6
OSTC
NOMO3
HACD1
CAPN2
GGCX
IKBIP
GOLT1A
SUCO
FGFR4
PHTF1
LPCAT2
PIGW
VPS13C
RPL18
RPS26
TMC8
SEC61A2
ZDHHC16
MPIG6B
SRL
HSPD1
GORASP2
UCHL1
LYNX1
CCL2
SCD5
CASR
CLPTM1
MPDU1
LPL
TXNIP
SDCBP
MOGAT2
M6PR
PEX3
BIK
SLC30A9
MGST1
TMEM97
ABCC6
CYP51A1
TMC6
CAST
KCNIP3
EXTL2
LPIN2
CYP2C9
GRIA1
GAPDH
ANKS4B
UGT1A9
SCG5
LGALS3
ARCN1
ADAMTSL1
GNPTAB
NSG1
MMP24-AS1-EDEM2
MARCHF5
STAT3
TARDBP
ANKRD13C
CASP2
MBOAT4
RDH16
NEU4
TRPM8
DEGS1
PIGL
CERS2
IFNG
FKBP8
AIMP1
TMEM203
APOE
EPHX1
IL1B
F10
TTF2
DLG1
CYP1B1
TOR3A
